# Supplementary material for: Identification of Virulence Associated Region during Highly Pathogenic Porcine Reproductive and Respiratory Syndrome Virus during Attenuation In Vitro: Complex Question with Different Strain Backgrounds
Source: Viruses. 2021 Dec 27;14(1):40. doi: 10.3390/v14010040 (PMC8780124; doi:10.3390/v14010040)
Supplement: Supplementary file 1 [file viruses-14-00040-s001.zip]

Archive with 1 entries (1 files):
- viruses-1531607-supplementary.pdf
